# Supplementary material for: Enhancing the Antimicrobial Properties of Peptides through Cell-Penetrating Peptide Conjugation: A Comprehensive Assessment
Source: Int J Mol Sci. 2023 Nov 24;24(23):16723. doi: 10.3390/ijms242316723 (PMC10706425; doi:10.3390/ijms242316723)
Supplement: Supplementary file 1 [file ijms-24-16723-s001.zip]

Archive with 4 entries (4 files):
- Supplementary File S1.xlsx
- Supplementary File S2.xlsx
- Supplementary File S3.pdf
- Supplementary File S4.pdf
