# Supplementary material for: Enhancing the Antimicrobial Properties of Peptides through Cell-Penetrating Peptide Conjugation: A Comprehensive Assessment
Source: Int J Mol Sci. 2023 Nov 24;24(23):16723. doi: 10.3390/ijms242316723 (PMC10706425; doi:10.3390/ijms242316723)
Supplement: Supplementary file 1 [file ijms-24-16723-s001.zip › Supplementary File S1.xlsx]

## Sheet: P. aeruginosa
																				0.75 µM R23IT	1.5 µM R23IT	3 µM R23IT	6 µM R23IT	12 µM R23IT
																			For differences with control p-level for time point 15 hour	0.0513106	0.10181	0.0773797	0.0197047	0.0483176
																				0.75 µM V31KT	1.5 µM V31KT	3 µM V31KT	6 µM V31KT	12 µM V31KT
																			For differences with control p-level for time point 15 hour	0.0136926	0.0454851	0.422348	0.129096	0.160257
																				0.75 µM R23LP	1.5 µM R23LP	3 µM R23LP	6 µM R23LP	12 µM R23LP
																			For differences with control p-level for time point 15 hour	0.0758357	0.0744667	0.0648374	0.075813	0.00366971
																				0.75 µM I31KP	1.5 µM I31KP	3 µM I31KP	6 µM I31KP	12 µM I31KP
																			For differences with control p-level for time point 15 hour	0.024326	0.006255	0.035351	0.0708273	0.0119927
																				0.75 µM R44KP	1.5 µM R44KP	3 µM R44KP	6 µM R44KP	12 µM R44KP
																			For differences with control p-level for time point 15 hour	0.0142736	0.102416	0.0354413	0.00269044	0.00435013

## Sheet: E. coli
																				0.75 µM R23IT	1.5 µM R23IT	3 µM R23IT	6 µM R23IT	12 µM R23IT
																			For differences with control p-level for time point 15 hour	0.316048	0.245756	0.0534529	0.039742	0.0629479
																				0.75 µM V31KT	1.5 µM V31KT	3 µM V31KT	6 µM V31KT	12 µM V31KT
																			For differences with control p-level for time point 15 hour	0.0106571	0.276193	0.0153802	0.160481	0.105604
																				0.75 µM R23LP	1.5 µM R23LP	3 µM R23LP	6 µM R23LP	12 µM R23LP
																			For differences with control p-level for time point 15 hour	0.447133	0.059823	0.413099	0.0146644	0.0112547
																				0.75 µM I31KP	1.5 µM I31KP	3 µM I31KP	6 µM I31KP	12 µM I31KP
																			For differences with control p-level for time point 15 hour	0.0745344	0.0543467	0.0408466	0.0350801	0.0184002
																				0.75 µM R44KP	1.5 µM R44KP	3 µM R44KP	6 µM R44KP	12 µM R44KP
																			For differences with control p-level for time point 15 hour	0.0625284	0.0613566	0.0396139	0.014236	0.00494851

## Sheet: S. aureus
																			0.75 µM R23IT	1.5 µM R23IT	3 µM R23IT	6 µM R23IT	12 µM R23IT
																		For differences with control p-level for time point 15 hour	0.228946	0.228946	0.226171	0.278413	0.0153439
																			0.75 µM V31KT	1.5 µM V31KT	3 µM V31KT	6 µM V31KT	12 µM V31KT
																		For differences with control p-level for time point 15 hour	0.34764	0.0975834	0.00494742	0.13261	0.0173121
																			0.75 µM R23LP	1.5 µM R23LP	3 µM R23LP	6 µM R23LP	12 µM R23LP
																		For differences with control p-level for time point 15 hour	0.146117	0.00740122	0.138577	0.162329	0.00267654
																			0.75 µM I31KP	1.5 µM I31KP	3 µM I31KP	6 µM I31KP	12 µM I31KP
																		For differences with control p-level for time point 15 hour	0.0198097	0.0521619	0.0352233	0.058286	0.0626214
																			0.75 µM R44KP	1.5 µM R44KP	3 µM R44KP	6 µM R44KP	12 µM R44KP
																		For differences with control p-level for time point 15 hour	0.224866	0.243104	0.222803	0.165973	0.0131474

## Sheet: MRSA
																			0.75 µM R23IT	1.5 µM R23IT	3 µM R23IT	6 µM R23IT	12 µM R23IT
																		For differences with control p-level for time point 15 hour	0.0796171	0.349541	0.49328	0.205081	0.0471259
																			0.75 µM V31KT	1.5 µM V31KT	3 µM V31KT	6 µM V31KT	12 µM V31KT
																		For differences with control p-level for time point 15 hour	0.0159297	0.0430019	0.004107	0.0248081	0.301979
																			0.75 µM R23LP	1.5 µM R23LP	3 µM R23LP	6 µM R23LP	12 µM R23LP
																		For differences with control p-level for time point 15 hour	0.0152428	0.0396506	0.000718531	0.0656618	0.0233847
																			0.75 µM I31KP	1.5 µM I31KP	3 µM I31KP	6 µM I31KP	12 µM I31KP
																		For differences with control p-level for time point 15 hour	0.0240281	0.0545694	0.0414316	0.0562482	0.0349482
																			0.75 µM R44KP	1.5 µM R44KP	3 µM R44KP	6 µM R44KP	12 µM R44KP
																		For differences with control p-level for time point 15 hour	0.206968	0.1671	0.166468	0.0833971	0.00880166

## Sheet: B. cereus
																			0.75 µM R23IT	1.5 µM R23IT	3 µM R23IT	6 µM R23IT	12 µM R23IT
																		For differences with control p-level for time point 15 hour	0.125717	0.0459965	0.046496	0.0501211	0.0378244
																			0.75 µM V31KT	1.5 µM V31KT	3 µM V31KT	6 µM V31KT	12 µM V31KT
																		For differences with control p-level for time point 15 hour	0.303076	0.345636	0.164861	0.134937	0.102095
																			0.75 µM R23LP	1.5 µM R23LP	3 µM R23LP	6 µM R23LP	12 µM R23LP
																		For differences with control p-level for time point 15 hour	0.0155692	0.0995562	0.00826593	0.00777136	0.0494437
																			0.75 µM I31KP	1.5 µM I31KP	3 µM I31KP	6 µM I31KP	12 µM I31KP
																		For differences with control p-level for time point 15 hour	0.17817	0.0653794	0.0522098	0.0830064	0.0267249
																			0.75 µM R44KP	1.5 µM R44KP	3 µM R44KP	6 µM R44KP	12 µM R44KP
																		For differences with control p-level for time point 15 hour	0.430682	0.0702814	0.0594871	0.0565517	0.0461682
