# Supplementary material for: Enhancing the Antimicrobial Properties of Peptides through Cell-Penetrating Peptide Conjugation: A Comprehensive Assessment
Source: Int J Mol Sci. 2023 Nov 24;24(23):16723. doi: 10.3390/ijms242316723 (PMC10706425; doi:10.3390/ijms242316723)
Supplement: Supplementary file 1 [file ijms-24-16723-s001.zip › Supplementary File S2.xlsx]

## Sheet: Optical density
		MRSA (SA180 strain)		S. aureus (129B strain)		E. coli (MG1655 strain)		P. aeruginosa (2943 strain)				S. aureus (129B strain)			E. coli (MG1655 strain)			P. aeruginosa (2943 strain)		0.0205061	0.0190919	0.0148492	0.118087
R23IT	3.4 µM	1.2085		0.9135		0.7765		0.8255		R23IT	3.4 µM	0.9135	R23IT	3.4 µM	0.7765	R23IT	3.4 µM	0.8255		0.00282843	0	0.00636396	0.0205061
	37 µM	1.197		0.883		0.6935		0.5565			37 µM	0.883		37 µM	0.6935		37 µM	0.5565		0.00282843	0.0120208	0.0113137	0.0381838
	374 µM	0.921		0.7815		0.67		0.664			374 µM	0.7815		374 µM	0.67		374 µM	0.664		0.152735	0.0183848	0.00424264	0.0120208
	3740 µM	0.751		0.917		0.929		0.3005			3740 µM	0.917		3740 µM	0.929		3740 µM	0.3005		0.00424264	0.0304056	0.0438406	0.281428
R23LP	3.8 µM	1.227		0.8785		0.789		0.83		R23LP	3.8 µM	0.8785	R23LP	3.8 µM	0.789	R23LP	3.8 µM	0.83		0.00636396	0.0113137	0.00707107	0.127986
	38 µM	1.1435		0.917		0.673		0.7105			38 µM	0.917		38 µM	0.673		38 µM	0.7105		0.000707107	0.0586899	0.00848528	0.0551543
	378 µM	0.9305		0.7655		0.468		0.601			378 µM	0.7655		378 µM	0.468		378 µM	0.601		0.0353553	0.0459619	0.039598	0.000707107
	3780 µM	0.626		0.4855		0.018		0.1565			3780 µM	0.4855		3780 µM	0.018		3780 µM	0.1565		0.019799	0.0219203	0.0148492	0.159806
V31KT	2.7 µM	1.212		0.8685		0.6915		0.616		V31KT	2.7 µM	0.8685	V31KT	2.7 µM	0.6915	V31KT	2.7 µM	0.616		0.0141421	0.013435	0	0.147078
	27 µM	1.164		0.8125		0.671		0.735			27 µM	0.8125		27 µM	0.671		27 µM	0.735		0.0190919	0.119501	0.0219203	0.0509117
	273 µM	1.0345		0.7925		0.6425		0.655			273 µM	0.7925		273 µM	0.6425		273 µM	0.655		0.0685894	0.152028	0.0162635	0.281428
	2730 µM	0.9605		0.8265		0.6605		0.764			2730 µM	0.8265		2730 µM	0.6605		2730 µM	0.764		0.00494975	0.00353553	0.00989949	0.0254558
R44KP	1.9 µM	1.2295		0.9575		0.781		0.608		R44KP	1.9 µM	0.9575	R44KP	1.9 µM	0.781	R44KP	1.9 µM	0.608		0.0127279	0.0311127	0.00636396	0.142836
	19 µM	1.156		0.944		0.6865		0.662			19 µM	0.944		19 µM	0.6865		19 µM	0.662		0.00141421	0.0459619	0.0353553	0.130815
	193 µM	0.996		0.8525		0.672		0.6485			193 µM	0.8525		193 µM	0.672		193 µM	0.6485		0.00707107	0.0431335	0.0113137	0.00636396
	1930 µM	0.811		0.7095		0.706		0.0895			1930 µM	0.7095		1930 µM	0.706		1930 µM	0.0895		0.00989949	0.00212132	0.0106066	0.066468
I31KP	2.7 µM	1.219		0.8675		0.7195		0.564		I31KP	2.7 µM	0.8675	I31KP	2.7 µM	0.7195	I31KP	2.7 µM	0.564		0.0183848	0.00848528	0.000707107	0.00494975
	27 µM	1.199		0.787		0.7085		0.8015			27 µM	0.787		27 µM	0.7085		27 µM	0.8015		0.0190919	0.0275772	0.0367696	0.0120208
	275 µM	1.0615		0.7895		0.704		0.7795			275 µM	0.7895		275 µM	0.704		275 µM	0.7795		0.0989949	0.033234	0.0523259	0.0438406
	2750 µM	0.926		0.7265		0.691		0.592			2750 µM	0.7265		2750 µM	0.691		2750 µM	0.592		0.0247487	0.0106066	0.00636396	0.00707107
Meropenem	26 µM	0.5745		0.0135		0.0095		0.01		Meropenem	26 µM	0.0135	Meropenem	26 µM	0.0095	Meropenem	26 µM	0.01		0.0183848	0.00282843	0.00212132	0
	261 µM	0.027		0.037		0.0035		0.005			261 µM	0.037		261 µM	0.0035		261 µM	0.005		0.000707107	0.000707107	0	0.00565685
	2608 µM	0.0185		0.0455		0		0.004			2608 µM	0.0455		2608 µM	0		2608 µM	0.004		0.000707107	0.00141421	0	0.00141421
	26080 µM	0.0285		0.05		0.005		0.007			26080 µM	0.05		26080 µM	0.005		26080 µM	0.007		0.0176777	0.00848528	0.00848528	0.00282843
Bacteria		1.1925		0.862		0.701		0.487		Bacteria		0.862	Bacteria		0.701	Bacteria		0.487
		MRSA (SA180 strain)		S. aureus (129B strain)		E. coli (MG1655 strain)		P. aeruginosa (2943 strain)
R23IT	3.4 µM	0.8375		1.755		0.2375		3.142
	37 µM	1.175		1.651		0.234		3.586
	374 µM	2.589		1.591		0.2115		3.814
	3740 µM	1.9615		2.1895		0.2925		3.14
R23LP	3.8 µM	1.9415		1.7595		0.222		3.063
	38 µM	1.7135		1.846		0.2665		6.284
	378 µM	2.7815		1.908		0.433		5.538
	3780 µM	2.5995		2.569		1.2235		5.857
V31KT	2.7 µM	1.78		2.189		0.2825		4.24
	27 µM	1.632		2.347		0.2405		3.513
	273 µM	1.2685		2.1715		0.2975		5.314
	2730 µM	1.7415		2.87		0.4625		6.368
R44KP	1.9 µM	1.3195		1.511		0.2215		2.78
	19 µM	1.6305		1.554		0.244		3.16
	193 µM	1.5055		1.675		0.284		3.511
	1930 µM	3.43		2.61		0.263		4.136
I31KP	2.7 µM	1.7625		2.152		0.2		3.716
	27 µM	1.9415		2.516		0.273		3.882
	275 µM	2.2115		1.8885		0.256		4.554
	2750 µM	3.195		2.201		0.261		4.764
Meropenem	26 µM	1.7605		0.4095		0.16		5.372
	261 µM	0.5575		0.5255		0.189		3.277
	2608 µM	0.571		0.4075		0.3645		1.554
	26080 µM	0.523		0.4305		0.23		1.688
Bacteria		1.528		1.225		0.2435		3.102
R23IT	3.4 µM	0.0205061		0.0148492		0.0431335		0.118087
	37 µM	0.00282843		0.00636396		0.0438406		0.0205061
	374 µM	0.00282843		0.0113137		0.0572756		0.0381838
	3740 µM	0.152735		0.00424264		0.17607		0.0120208
R23LP	3.8 µM	0.00424264		0.0438406		0.0339411		0.281428
	38 µM	0.00636396		0.00707107		0.00919239		0.127986
	378 µM	0.000707107		0.00848528		0.0367696		0.0551543
	3780 µM	0.0353553		0.039598		0.393858		0.000707107
V31KT	2.7 µM	0.019799		0.0148492		0.106773		0.159806
	27 µM	0.0141421		0		0.0148492		0.147078
	273 µM	0.0190919		0.0219203		0.0431335		0.0509117
	2730 µM	0.0685894		0.0162635		0.00494975		0.281428
R44KP	1.9 µM	0.00494975		0.00989949		0.0671751		0.0254558
	19 µM	0.0127279		0.00636396		0.104652		0.142836
	193 µM	0.00141421		0.0353553		0.0876812		0.130815
	1930 µM	0.00707107		0.0113137		0.0311127		0.00636396
I31KP	2.7 µM	0.00989949		0.0106066		0.00565685		0.066468
	27 µM	0.0183848		0.000707107		0.0905097		0.00494975
	275 µM	0.0190919		0.0367696		0.0141421		0.0120208
	2750 µM	0.0989949		0.0523259		0.039598		0.0438406
Meropenem	26 µM	0.0247487		0.00636396		0		0.00707107
	261µM	0.0183848		0.00212132		0.0183848		0
	2608 µM	0.000707107		0		0.0148492		0.00565685
	26080 µM	0.000707107		0		0.0494975		0.00141421
Bacteria		0.0176777		0.00848528		0.116673		0.00282843
